# Supplementary material for: Evidence for Protein–Protein Interaction between Dopamine Receptors and the G Protein-Coupled Receptor 143
Source: Int J Mol Sci. 2021 Aug 3;22(15):8328. doi: 10.3390/ijms22158328 (PMC8348196; doi:10.3390/ijms22158328)
Supplement: Supplementary file 1 [file ijms-22-08328-s001.zip]

Archive with 1 entries (1 files):
- ijms-1294663-supplementary.pdf
